# Supplementary material for: Aldanella attleborensis (Mollusca) from Cambrian Stage 2 of the Three Gorges Area and Its Stratigraphic Implications
Source: Biology (Basel). 2023 Feb 7;12(2):261. doi: 10.3390/biology12020261 (PMC9953005; doi:10.3390/biology12020261)
Supplement: Supplementary file 1 [file biology-12-00261-s001.zip]

Archive with 1 entries (1 files):
- biology-2166032-supplementary.xlsx
