# Supplementary material for: Aldanella attleborensis (Mollusca) from Cambrian Stage 2 of the Three Gorges Area and Its Stratigraphic Implications
Source: Biology (Basel). 2023 Feb 7;12(2):261. doi: 10.3390/biology12020261 (PMC9953005; doi:10.3390/biology12020261)
Supplement: Supplementary file 1 [file biology-12-00261-s001.zip › biology-2166032-supplementary.xlsx]

## Sheet: Sheet1
Appendix 1. The datum of Aldanella attleborensis measurements
specimen no.		Value (μm)									Ratios
	N	DGN	DGN-0.5	DGN-1	DLN	WLW	HN	HSN	HAN	WA	Kexp=DGN/DGN-1	K=HN/DGN	Kiso=DGN/DLN
CUBar22-4	1.9	1479.71	853.43	488.685	1148.8	626.276	×	×	×	×	3.02793	×	1.28805
CUBar98-3	2.05	1824.7	1041.63	579.741	1389.54	783.064	×	×	×	×	3.14744	×	1.31317
CUBar98-12	2.55	2064.9	1279.83	937.835	1734.31	785.068	×	×	×	×	2.20177	×	1.19061
CUBar98-18	1.7	1077.88	594.356	311.725	805.144	483.522	×	×	×	×	3.45779	×	1.33874
CUBar98-26	1.95	1825.44	1030.11	508.266	1434.16	795.339	×	×	×	×	3.59151	×	1.27283
CUBar98-33	2	1384.99	792.496	475.414	×	592.494	×	×	×	×	2.91323	×	×
CUBar115-14	2.1	1435.53	876.275	576.112	1208.3	559.256	×	×	×	×	2.49176	×	1.18805
CUBar11-1	2.3	2235.01	1354.08	863.185	1770.91	880.924	×	×	×	×	2.58926	×	1.26207
CUBar14-3	2.3	2037.7	1233.81	854.173	1683.53	803.892	×	×	×	×	2.38558	×	1.21037
CUBar14-5	1.85	1801.23	1043.18	637.452	1380.57	758.051	×	×	×	×	2.82567	×	1.3047
CUBar14-7	2.1	1665.98	953.304	545.73	1324.61	712.677	×	×	×	×	3.05276	×	1.25771
CUBar14-8	1.55	1408.57	796.025	447.37	1066.81	612.55	×	×	×	×	3.14857	×	1.32037
CUBar14-12	2	1706.25	964.402	630.565	1341.94	741.844	×	×	×	×	2.7059	×	1.27148
CUBar59-2	2.05	1476.74	935.694	592.954	1183.21	541.05	×	×	×	×	2.49049	×	1.24808
CUBar70-19	2.2	2232.35	1372.64	913.097	1910.93	859.712	×	×	×	×	2.44481	×	1.1682
CUBar98-2	1.8	1520.22	840.74	478.618	1090.38	679.477	×	×	×	×	3.17627	×	1.39421
CUBar98-11	2.05	1750.04	1016.6	678.955	×	733.441	×	×	×	×	2.57755	×	×
CUBar98-13	2.2	1734.51	1070.35	695.151	1338	664.16	×	×	×	×	2.49515	×	1.29634
CUBar98-16	1.85	1863.84	1006.66	578.07	1474.35	857.173	×	×	×	×	3.22424	×	1.26418
CUBar98-20	1.95	1809.23	1108.92	634.077	1433.01	700.308	×	×	×	×	2.85333	×	1.26254
CUBar98-25	2.2	1530.61	1006.07	638.545	1239.09	524.538	×	×	×	×	2.39703	×	1.23527
CUBar98-34	1.9	1441.89	824.506	495.309	1120.69	617.381	×	×	×	×	2.91109	×	1.2866
CUBar115-3	1.5	1581.35	852.181	415.001	1177.21	729.168	×	×	×	×	3.81047	×	1.3433
CUBar115-6	1.7	1827.58	1069.91	669.585	1416.76	757.673	×	×	×	×	2.72942	×	1.28997
CUBar115-18	1.6	1415.44	835.213	493.966	1139.7	580.224	×	×	×	×	2.86545	×	1.24194
CUBar115-24	1.7	1276.77	790.487	429.786	1026.5	486.281	×	×	×	×	2.9707	×	1.24381
CUBar115-25	1.8	1557.96	933.972	571.981	1251.96	623.984	×	×	×	×	2.72379	×	1.24441
CUBar11-8	1.6	1300.1	757.1	446.124	1125.35	543	×	×	×	×	2.91421	×	1.15528
CUBar42-2	×	1616.65	1055.24	636.138	1213.47	561.409	×	×	×	×	2.54135	×	1.33226
CUBar42-7	×	1568.92	858.176	567.089	1276.59	710.748	×	×	×	×	2.76663	×	1.22899
CUBar68-2	×	1470.61	887.192	595.485	1147.56	583.415	×	×	×	×	2.4696	×	1.28151
CUBar79-26	1.75	1849.52	×	×	1369.03	×	×	×	×	×	×	×	1.35098
CUBar98-1	×	2259.73	1549.56	1096.38	2003.72	710.176	×	×	×	×	2.06109	×	1.12777
CUBar98-19	×	1836.17	1135.55	714.859	1368.77	700.616	×	×	×	×	2.56858	×	1.34148
CUBar98-32	1.9	1515.75	×	×	1216.78	×	×	×	×	×	×	×	1.24571
CUBar110-17	×	1705.27	1277.96	863.901	1343.55	427.316	×	×	×	×	1.97392	×	1.26923
CUBar115-9	×	1986.37	1180.91	689.722	1594.26	805.455	×	×	×	×	2.87996	×	1.24595
CUBar115-13	×	1815.69	1059.87	×	1547.41	755.821	×	×	×	×	×	×	1.17337
CUBar129-25	×	1555.32	876.769	560.307	1164.21	678.552	×	×	×	×	2.77584	×	1.33595
CUBar186-7	2.1	1977.25	1187.82	793.856	1584.76	789.429	1065.69	358.507	707.186	1104.98	2.4907	0.538977	1.24767
CUBar186-8	2.05	1717.09	1039.93	621.154	1367.05	677.164	799.139	240.803	558.336	1061.26	2.76436	0.465402	1.25606
CUBar186-9	2	1730.6	979.194	609.578	1339.5	751.408	941.958	292.416	649.542	1000.32	2.83901	0.544295	1.29198
CUBar186-10	1.85	1668.55	1011.57	621.964	1307.59	656.978	922.663	306.548	616.114	941.672	2.6827	0.552974	1.27604
CUBar186-11	2.1	1556.83	940.781	620.823	1294.5	616.046	772.774	287.028	485.746	787.492	2.50768	0.496377	1.20264
CUBar186-12	1.9	1718.9	1006.41	581.48	1259.98	712.488	741.468	157.835	583.633	975.343	2.95607	0.431362	1.36423
CURBar14-3	×	1657.62	1019.83	735.661	1483.96	637.785	×	×	535.157	789.021	2.25323	×	1.11702
CUBar158-3	×	2033.23	1285.46	744.655	1620.18	747.775	×	×	×	×	2.73044	×	1.25494
CUBar158-4	1.6	1495.45	847.254	474.807	1160.31	648.2	×	×	×	×	3.1496	×	1.28884
CUBar158-6	2.3	1573.08	996.919	649.575	1213.34	576.163	×	×	×	×	2.42171	×	1.29649
CUBar158-7	2.4	2090.52	1212.63	811.579	1657.51	877.894	×	×	×	×	2.57587	×	1.26124
CUBar158-11	2.15	1738.97	1124.57	689.141	1388.12	614.403	×	×	×	×	2.52339	×	1.25276
CUBar206-1	×	1722.64	924.929	591.603	1412.21	797.709	×	×	596.051	847.408	2.91182	×	1.21981
CUBar206-2	×	1884.05	1071.14	704.87	1483.52	812.907	×	×	651.707	976.333	2.6729	×	1.26998
CUBar206-3	1.85	1807.89	973.675	571.052	1376.31	834.211	930.844	336.907	593.938	1062.25	3.16589	0.51488	1.31357
CUBar206-4	×	1808.74	945.9	571.27	1343.7	862.835	×	×	544	834.288	3.16616	×	1.34609
CUBar206-5	1.75	1556.95	838.204	448.446	1165.15	718.75	×	×	×	×	3.47189	×	1.33627
CUBar206-6	1.8	1356.22	759.976	439.908	1061.07	596.247	542.371	155.934	386.437	671.183	3.08297	0.399912	1.27816
CUBar206-7	×	1917.55	1210.2	784.073	1463.53	707.35	×	×	626.041	1113.26	2.44562	×	1.31022
CUBar206-8	1.85	1461.07	821.104	547.403	1147.57	639.963	688.394	240.097	448.297	716.064	2.66909	0.471158	1.27318
CUBar206-9	2.05	2007.41	1177.59	762.682	1487.09	829.816	1090.69	277.083	813.605	1039.05	2.63204	0.543332	1.34989
CUBar206-10	×	1622.44	909.017	×	1307.42	713.424	×	×	535.259	923.314	×	×	1.24094
CUBar206-11	2	1585.51	969.835	675.385	1294.15	615.674	826.106	265.379	560.727	677.364	2.34756	0.521035	1.22514
CUBar206-12	2.5	1623.57	978.676	729.151	1424.28	644.889	956.389	477.134	479.256	888.536	2.22665	0.589067	1.13992
CUBar207-1	2.35	1703.37	1061.77	735.603	×	641.598	1030.63	328.442	702.191	698.07	2.31561	0.605055	×
CUBar207-2	2.05	1597.22	957.926	618.711	1375.88	639.296	853.19	287.233	565.957	814.892	2.58153	0.534171	1.16087
CUBar207-3	×	1866.34	1042.97	×	1509.71	823.369	×	×	688.55	1093.68	×	×	1.23622
CUBar207-4	1.6	1067	626.758	358.736	841.101	440.242	558.773	167.365	391.408	595.674	2.97433	0.523686	1.26857
CUBar207-5	×	1636.27	1007.23	701.258	1260.84	629.04	×	×	592.973	899.755	2.33334	×	1.29777
CUBar207-6	1.95	1478.41	815.318	462.87	1124.73	663.096	676.655	158.89	517.765	726.336	3.19402	0.45769	1.31446
CUBar207-7	×	1293.1	707.451	455.507	1009.91	585.651	×	×	514.307	672.168	2.83882	×	1.28042
CUBar207-8	1.5	1599.46	869.357	491.378	1205.57	730.108	771.252	158.449	612.803	880.903	3.25506	0.482194	1.32673
CUBar207-9	1.75	1541.04	858.065	426.046	1140.6	682.972	697.795	219.36	478.435	862.317	3.61707	0.452808	1.35107
CUBar207-10	×	1666.83	999.325	713.526	1424.31	667.508	×	×	558.687	907.6	2.33605	×	1.17028
CUBar207-11	2.2	×	×	688.966	1438.41	×	816.338	235.973	580.364	882.712	×	×	×
CUBar207-12	×	1966.33	1188.12	864.944	1577.81	778.214	×	×	618.522	1102.81	2.27336	×	1.24624
CUBar207-13	2	1741.67	952.989	619.15	1388.18	788.681	×	×	585.01	746.866	2.813	×	1.25465
CUBar207-14	2.2	1808.52	1087.32	720.578	1507.81	721.191	1048.07	301.73	746.342	985.207	2.50981	0.579521	1.19943
CUBar208-1	×	1623.41	900.422	592.936	1313.99	722.986	×	×	612.383	903.58	2.73792	×	1.23548
CUBar208-2	1.7	1332.15	733.579	424.603	1027.22	598.573	663.682	184.974	478.709	739.896	3.1374	0.498203	1.29685
CUBar208-3	1.75	1518	896.374	570.706	1196.58	621.626	827.736	287.613	540.123	787.763	2.65986	0.545281	1.26862
CUBar208-4	2.15	1823.26	972.125	675.283	1482.8	851.133	921.22	252.598	668.621	1073.23	2.69999	0.50526	1.2296
CUBar208-5	×	1450.35	783.841	486.95	1181.8	666.507	×	×	×	×	2.97843	×	1.22723
CUBar208-6	×	1156.62	668.132	431.763	901.936	488.491	×	×	445.031	603.093	2.67884	×	1.28238
CUBar208-7	2.05	1575.24	948.92	572.633	1187.27	626.317	674.691	132.726	541.965	888.526	2.75087	0.428311	1.32678
CUBar208-8	2.1	1802.39	1074.13	594.765	1388	728.262	×	×	×	×	3.03043	×	1.29855
CUBar208-9	1.9	1237.85	655.474	430.484	×	582.373	594.842	119.759	475.083	754.912	2.87548	0.480546	×
CUBar208-10	2.05	1634.13	1121.09	709.057	1287.15	513.036	850.442	311.97	538.472	801.031	2.30465	0.520425	1.26957
CUBar208-11	×	1603.07	875.278	×	1255.62	727.797	×	×	590.834	937.626	×	×	1.27672
CUBar208-12	1.95	1779.55	939.15	545.34	1435.82	840.398	941.793	274.305	667.487	964.647	3.26319	0.529232	1.2394
CUBar208-13	2.25	1479.55	940.117	629.499	1188.9	539.431	772.547	288.1	484.447	878.983	2.35036	0.522151	1.24447
CUBar249-7	2.25	2070.51	792.338	776.004	1559.43	1278.17	×	×	×	×	2.66817	×	1.32774
CUBar249-8	2.1	1634.29	956.86	607.66	1281.17	677.429	×	×	×	×	2.68948	×	1.27562
CUBar249-9	×	1590.39	975.164	682.652	1319.07	615.225	×	×	×	×	2.32972	×	1.20569
CUBar249-10	×	1859.85	1102.73	726.338	1558.46	757.124	×	×	×	×	2.56059	×	1.19339
CUBar249-11	2.2	1640.93	925.956	631.17	1335.89	714.972	×	×	×	×	2.59982	×	1.22834
CUBar249-12	2.1	1396.5	840.5	583.269	1138.45	555.998	×	×	×	×	2.39426	×	1.22667
CUBar249-13	2.3	1745.07	1124.75	696.669	1356.52	620.324	×	×	×	×	2.50488	×	1.28643
CUBar249-14	1.9	1849.95	1003.43	683.078	1471.14	846.52	×	×	×	×	2.70825	×	1.2575
CUBar249-15	2.2	1869.16	1148.12	752.7	1502.16	721.046	×	×	×	×	2.48328	×	1.24432
CUBar249-16	2	1757.51	1048.35	616.045	1369.62	709.166	×	×	×	×	2.8529	×	1.28321
CUBar249-17	2.15	2030.45	1341.09	778.595	1601.41	689.359	×	×	×	×	2.60784	×	1.26792
CUBar249-18	2.1	2087.7	1309.77	864.52	1566.75	777.933	×	×	×	×	2.41487	×	1.33251
CUBar249-19	1.75	1357.41	786.952	487.965	1139.32	570.454	×	×	×	×	2.78177	×	1.19142
CUBar250-1	×	1799.78	1203.6	785.415	1393.7	596.176	×	×	×	×	2.2915	×	1.29137
CUBar250-2	1.9	1490.24	808.849	517.552	1136.54	681.395	×	×	×	×	2.87941	×	1.31121
CUBar250-3	1.9	1634.73	843.732	471.084	1265.89	790.999	×	×	×	×	3.47015	×	1.29137
CUBar250-4	2.25	1973.41	1091.66	778.89	1661.02	881.752	×	×	×	×	2.53362	×	1.18807
CUBar250-5	1.8	1365.98	783.883	447.763	1047.17	582.095	×	×	×	×	3.05067	×	1.30445
CUBar250-6	2.05	2396.52	1238.96	717.78	1744.88	1157.55	×	×	×	×	3.33879	×	1.37345
Number of measurements	81	108	106	103	105	106	28	28	43	43	102	27	104
Average	1.98519	1678.61	984.507	623.475	1335.28	694.03	820.648	253.756	571.337	874.684	2.75017	0.508641	1.26559
Maximum	2.55	2396.52	1549.56	1096.38	2003.72	1278.17	1090.69	477.134	813.605	1113.26	3.81047	0.605055	1.39421
Minimum	1.5	1067	594.356	311.725	805.144	427.316	542.371	119.759	386.437	595.674	1.97392	0.399912	1.11702
Noted: Anatomical terminology and the scheme of measurements used herein follow Parkhaev and Karlova (2011, fig. 7). N: number of whorls; DGN: greater shell diameter at the stage of N whorls; DGN-0.5: greater shell diameter at the stage of N – 0.5 whorls; DGN-1: greater shell diameter at the stage of N – 1 whorls; DLN: lesser shell diameter at the stage of N whorls; WLW: width of shell tube of th…
